# Supplementary material for: miR-18a-5p derived from mesenchymal stem cells-extracellular vesicles inhibits ovarian cancer cell proliferation, migration, invasion, and chemotherapy resistance
Source: J Transl Med. 2022 Jun 7;20:258. doi: 10.1186/s12967-022-03422-7 (PMC9172103; doi:10.1186/s12967-022-03422-7)
Supplement: Supplementary file 2 — Additional file 2: Table S2. miRNAs in the intersection of microarray GSE161784 and EVmiRNA database were identified. [file 12967_2022_3422_MOESM2_ESM.csv]

GSE161784	MSC-MV	GSE161784|MSC-MV
hsa-miR-221-3p	hsa-miR-486-5p	hsa-miR-19b-3p
hsa-miR-20b-5p	hsa-miR-182-5p	hsa-miR-20a-5p
hsa-miR-106a-5p	hsa-miR-146b-5p	hsa-miR-17-5p
hsa-miR-214-5p	hsa-miR-191-5p	hsa-miR-18a-5p
hsa-miR-92a-1-5p	hsa-miR-10a-5p	hsa-miR-92a-3p
hsa-miR-222-3p	hsa-miR-127-3p
hsa-miR-130a-3p	hsa-miR-126-5p
hsa-miR-3613-3p	hsa-miR-183-5p
hsa-miR-1273g-3p	hsa-miR-378a-3p
	hsa-miR-186-5p
	hsa-miR-99b-5p
	hsa-miR-22-3p
	hsa-miR-25-3p
	hsa-miR-151a-3p
	hsa-miR-30d-5p
	hsa-miR-26a-5p
	hsa-miR-21-5p
	hsa-miR-16-5p
	hsa-miR-92b-3p
	hsa-miR-30e-5p
	hsa-miR-423-5p
	hsa-miR-941
	hsa-miR-142-5p
	hsa-miR-27b-3p
	hsa-miR-181a-5p
	hsa-miR-192-5p
	hsa-miR-381-3p
	hsa-let-7a-5p
	hsa-miR-4461
	hsa-miR-151a-5p
	hsa-miR-130b-3p
	hsa-miR-423-3p
	hsa-miR-411-5p
	hsa-miR-125a-5p
	hsa-miR-654-3p
	hsa-miR-409-3p
	hsa-let-7f-5p
	hsa-miR-3180-3p
	hsa-miR-126-3p
	hsa-miR-93-5p
	hsa-miR-148b-3p
	hsa-miR-103a-3p
	hsa-miR-30c-5p
	hsa-miR-148a-3p
	hsa-miR-10b-5p
	hsa-miR-425-5p
	hsa-miR-140-3p
	hsa-miR-26b-5p
	hsa-miR-21-3p
	hsa-miR-320a
	hsa-miR-451a
	hsa-miR-500a-3p
	hsa-miR-19a-3p
	hsa-miR-136-3p
	hsa-miR-224-5p
	hsa-miR-30b-5p
	hsa-miR-99a-5p
	hsa-miR-30e-3p
	hsa-miR-3180
	hsa-miR-589-5p
	hsa-miR-223-3p
	hsa-miR-769-5p
	hsa-miR-197-3p
	hsa-miR-4449
	hsa-miR-125b-2-3p
	hsa-miR-27a-3p
	hsa-miR-501-3p
	hsa-miR-577
	hsa-let-7e-5p
	hsa-let-7g-5p
	hsa-miR-452-5p
	hsa-miR-486-3p
	hsa-miR-15b-5p
	hsa-miR-146a-5p
	hsa-miR-101-3p
	hsa-miR-23a-3p
